# Supplementary material for: Fine-Mapping of a Wild Genomic Region Involved in Pod and Seed Size Reduction on Chromosome A07 in Peanut (Arachis hypogaea L.)
Source: Genes (Basel). 2020 Nov 25;11(12):1402. doi: 10.3390/genes11121402 (PMC7761091; doi:10.3390/genes11121402)
Supplement: Supplementary file 1 [file genes-11-01402-s001.zip]

Archive with 13 entries (12 files):
- figureS5-new.png
- __MACOSX/
- __MACOSX/._figureS5-new.png
- figureS2.pdf
- __MACOSX/._figureS2.pdf
- figureS3.pdf
- __MACOSX/._figureS3.pdf
- figureS1.pdf
- __MACOSX/._figureS1.pdf
- figureS4.png
- __MACOSX/._figureS4.png
- Supplementary File 1_Final.pdf
- __MACOSX/._Supplementary File 1_Final.pdf
